# Supplementary material for: Supramolecular Solvent-Based Extraction of Bisphenols and Alkylphenols in Botanical Dietary Supplements Prior to HPLC–MS/MS Analysis
Source: Foods. 2025 Nov 3;14(21):3768. doi: 10.3390/foods14213768 (PMC12610146; doi:10.3390/foods14213768)
Supplement: Supplementary file 1 [file foods-14-03768-s001.zip]

Archive with 1 entries (1 files):
- foods-3919143-supplementary.pdf
